# Supplementary material for: A Randomized Cross-Over Study Comparing Cooling Methods for Exercise-Induced Hyperthermia in Working Dogs in Training
Source: Animals (Basel). 2023 Nov 28;13(23):3673. doi: 10.3390/ani13233673 (PMC10705156; doi:10.3390/ani13233673)
Supplement: Supplementary file 1 [file animals-13-03673-s001.zip]

Archive with 1 entries (1 files):
- animals-2705475-supplementary.pdf
